# Supplementary material for: Symptomatic and Asymptomatic Protist Infections in Hospital Inpatients in Southwestern China
Source: Pathogens. 2021 May 31;10(6):684. doi: 10.3390/pathogens10060684 (PMC8226927; doi:10.3390/pathogens10060684)
Supplement: Supplementary file 1 [file pathogens-10-00684-s001.zip]

Archive with 1 entries (1 files):
- pathogens-1181145-supplementary.pdf
